# Supplementary material for: Doryctopambolus Nunes & Zaldívar-Riverón (Braconidae), a new neotropical doryctine wasp genus with propodeal spines
Source: Zookeys. 2012 Sep 26;(223):53–67. doi: 10.3897/zookeys.223.3540 (PMC3459027; doi:10.3897/zookeys.223.3540)
Supplement: XML Treatment for Doryctopambolus [file zookeys.223.3540-treatment1.xml]

<!DOCTYPE tp:taxon-treatment
  PUBLIC "-//TaxonX//DTD Taxonomic Treatment Publishing DTD v0 20100105//EN" "tax-treatment-NSO.dtd">
<tp:taxon-treatment xmlns:tp="http://www.plazi.org/taxpub"><tp:treatment-meta><mixed-citation publication-type="journal"><person-group><name><surname>Nunes</surname><given-names>Juliano Fiorelini</given-names></name><name><surname>Zaldívar-Riverón</surname><given-names>Alejandro</given-names></name><name><surname>de Castro</surname><given-names>Clóvis Sormus</given-names></name><name><surname>Marsh</surname><given-names>Paul M.</given-names></name><name><surname>Penteado-Dias</surname><given-names>Angélica Maria</given-names></name><name><surname>Briceño</surname><given-names>Rosa</given-names></name><name><surname>Martínez</surname><given-names>Juan José</given-names></name></person-group><article-title>
                    <italic>Doryctopambolus</italic> Nunes &amp; Zaldívar-Riverón (Braconidae), a new neotropical doryctine wasp genus with propodeal spines
                </article-title><source>Zookeys</source><day>26</day><month>9</month><year>2012</year><volume>2012</volume><issue>223</issue><fpage>53</fpage><lpage>67</lpage><pub-id pub-id-type="doi">10.3897/zookeys.223.3540</pub-id></mixed-citation></tp:treatment-meta><tp:nomenclature><tp:taxon-name>
                        <tp:taxon-name-part taxon-name-part-type="genus">Doryctopambolus</tp:taxon-name-part>
                    <object-id xmlns:xlink="http://www.w3.org/1999/xlink" xlink:type="simple">urn:lsid:zoobank.org:act:2C42D9FA-392C-4F6E-8A6E-CA00EAE711C0</object-id>
								<object-id xmlns:xlink="http://www.w3.org/1999/xlink" xlink:type="simple">http://species-id.net/wiki/Doryctopambolus</object-id>
								</tp:taxon-name><tp:taxon-authority>Nunes &amp; Zaldívar-Riverón</tp:taxon-authority><tp:taxon-status xmlns:xlink="http://www.w3.org/1999/xlink" xlink:type="simple">gen. n.</tp:taxon-status><xref ref-type="fig" rid="F1">Figures 1A–H</xref><xref ref-type="fig" rid="F3">3A–H</xref><xref ref-type="fig" rid="F4">4A–E</xref></tp:nomenclature><tp:treatment-sec sec-type="Type species"><title>Type species.</title><p><italic><tp:taxon-name>Pambolus pilcomayensis</tp:taxon-name></italic> van Achterberg &amp; Braet, 2004</p></tp:treatment-sec><tp:treatment-sec sec-type="Diagnosis"><title>Diagnosis.</title><p>Species of<italic><tp:taxon-name>Doryctopambolus</tp:taxon-name></italic> can be distinguished from members of most doryctine genera except <italic><tp:taxon-name>Concurtisella bidens</tp:taxon-name></italic>, <italic><tp:taxon-name>Echinodoryctes</tp:taxon-name></italic>, <italic><tp:taxon-name>Fijispathius</tp:taxon-name></italic> and <italic><tp:taxon-name>Ryukuspathius</tp:taxon-name></italic> by having the propodeum with at least one pair of conspicuous apico-lateral projections. Spe<!--PageBreak--><!--PageBreak-->cies of <italic><tp:taxon-name>Doryctopambolus</tp:taxon-name></italic> and <italic><tp:taxon-name>Concurtisella bidens</tp:taxon-name></italic> are the only Neotropical doryctine taxa reported to have these projections, though they mainly differ by their first subdiscal cell (open at apex in <italic><tp:taxon-name>Doryctopambolus</tp:taxon-name></italic>, closed in <italic><tp:taxon-name>Concurtisella bidens</tp:taxon-name></italic>) and ovipositor length (about the same length as metasoma in <italic><tp:taxon-name>Doryctopambolus</tp:taxon-name></italic>, longer than body in <italic><tp:taxon-name>Concurtisella bidens</tp:taxon-name></italic>). <italic><tp:taxon-name>Doryctopambolus</tp:taxon-name></italic> differs from the Australasian <italic><tp:taxon-name>Fijispathius</tp:taxon-name></italic> and <italic><tp:taxon-name>Ryukyuspathius</tp:taxon-name></italic> mainly by the fore wing first subdiscal cell open at apex (closed in the later two genera) and the first metasomal segment not petiolate (basal sternal plate at most 0.5 lenght of first tergite in <italic><tp:taxon-name>Doryctopambolus</tp:taxon-name></italic>, 0.65 to 0.7 in <italic><tp:taxon-name>Fijispathius</tp:taxon-name></italic> and <italic><tp:taxon-name>Ryukyuspathius</tp:taxon-name></italic>). <italic><tp:taxon-name>Doryctopambolus</tp:taxon-name></italic> is morphologically similar to the Australian <italic><tp:taxon-name>Echinodoryctes</tp:taxon-name></italic> (<xref ref-type="fig" rid="F2">figs 2A–B</xref>). However, species of <italic><tp:taxon-name>Doryctopambolus</tp:taxon-name></italic> differ from those of <italic><tp:taxon-name>Echinodoryctes</tp:taxon-name></italic> by having partially reduced to well-developed wings (micropterous in <italic><tp:taxon-name>Echinodoryctes</tp:taxon-name></italic>), propodeum evenly curved and strongly rugose-areolate (globose and mostly smooth in <italic><tp:taxon-name>Echinodoryctes</tp:taxon-name></italic>), hind coxa without basoventral tubercle and all femora without dorsal protuberances (both present in <italic><tp:taxon-name>Echinodoryctes</tp:taxon-name></italic>).</p></tp:treatment-sec><tp:treatment-sec sec-type="Description"><title>Description.</title><p>Small size, 2.2–3.6 mm; black to light brown species. <italic>Head</italic>: head globose; antennal sockets distinctly separated from each other by at least 0.5 times its diameter; frons almost flat, without median carina or furrows; ocelli arranged in equilateral triangle; eye with distinct and sparse setae; gena and temple smooth; malar suture absent; first flagellomere slightly shorter than scape and pedicel combined, slightly longer than second flagellomere; antenna with 16–28 antennomeres; occipital carina meeting hypostomal carina before mandible. <italic>Mesosoma</italic>: Length of mesosoma about two times its maximum width; neck of pronotum fairly long; pronotal crest conspicuous; mesoscutum declivous anteriorly; mesoscutal lobes smooth and polished medially; notauli complete and strongly impressed; scutellar sulcus deep, with its height 0.8–0.9 times height of scutellar disc; precoxal sulcus complete and scrobiculate, as long as mesopleuron; prepectal carina coarse and complete; propodeum evenly curved and strongly rugose-areolate, with at least one pair of conspicuous apico-lateral projections; propodeal bridge absent. <italic>Legs</italic>: fore tibia with a row of 7–8 stout spines; middle tibia without spines; femora without dorsal protuberances; hind coxa without basal tubercle. <italic>Wings</italic>: partially reduced to well-developed wings; fore wing veins r-m and 2RS present; m-cu arising interstitial or slightly antefurcal with vein 2RS, cu-a distinctly postfurcal with vein 1M; first subdiscal cell open at apex; hind wing vein M+CU equal length of vein 1M; cu-a present, m-cu absent; stigma present on male hind wing. <italic>Metasoma</italic>: length of first metasomal tergum 1.3–1.6 times its apical width, apical width about 2.0–2.3 times basal width; basal sternal plate (acrosternite) about 0.33–0.5 times length of tergum; suture between second and third metasomal tergites absent; second metasomal tergite at least sculptured basally; third metasomal tergite usually smooth, sometimes sculptured basally; remaining metasomal tergites entirely smooth and polished; ovipositor about same length of metasoma.</p><fig id="F1" position="float" orientation="portrait"><label>Figure 1.</label><caption><p><italic><tp:taxon-name>Doryctopambolus pilcomayensis</tp:taxon-name></italic> comb. n.: <bold>A</bold> male wings <bold>B</bold> female habitus, lateral view <bold>C</bold> head, frontal view <bold>D</bold> head, dorsofrontal view <bold>E</bold> mesonotum, dorsal view <bold>F</bold> mesosoma, lateral view <bold>G</bold> metasoma, dorsal view <bold>H</bold> fore segment with acrosternite, latero-ventral view.</p></caption><graphic xmlns:xlink="http://www.w3.org/1999/xlink" xlink:href="ZooKeys-223-053-g001.jpg" position="float" orientation="portrait" xlink:type="simple"/></fig></tp:treatment-sec><tp:treatment-sec sec-type="Distribution"><title>Distribution.</title><p>Neotropical. Known from central Argentina to northern Venezuela, and from Dominican Republic in the Caribbean.</p></tp:treatment-sec><tp:treatment-sec sec-type="Comments"><title>Comments.</title><p>Three new species of <italic><tp:taxon-name>Doryctopambolus</tp:taxon-name></italic> and <italic><tp:taxon-name>Doryctopambolus pilcomayensis</tp:taxon-name></italic> comb. nov. are described and redescribed in this study, respectively. Four additional specie<!--PageBreak-->s belonging to this genus, two from Cerro Saroche, Lara, Venezuela, and two from Argentina, were also identified. The two Argentinian species could not be described due to their bad state of preservation.Of the two species from Venezuela, one was represented by a single male and the other one by an incomplete female, and their allospecificity was corroborated with DNA barcoding sequences (DNA voucher nos. DORYC239, 274; GenBank accession numbers JN266989, JN267020). The Parque Nacional Cerro Saroche is a natural reserve of about 32,294 h mainly composed of xeric vegetation with deciduous and semideciduous shrubs (<xref ref-type="bibr" rid="B6">Inparques 1992</xref>). The doryctine fauna from this reserve has been previously reported by <xref ref-type="bibr" rid="B3">Briceño et al. (2009)</xref>, and includes some rarely collected genera such as <italic><tp:taxon-name>Verae</tp:taxon-name></italic> Marsh, <italic><tp:taxon-name>Coiba</tp:taxon-name></italic> Marsh and <italic><tp:taxon-name>Hecabolus</tp:taxon-name></italic> Curtis.</p><p>Our morphological observations revealed that the species of <italic><tp:taxon-name>Doryctopambolus</tp:taxon-name></italic> share various external morphological features with the two described species of the endemic Australian <italic><tp:taxon-name>Echinodoryctes</tp:taxon-name></italic> (<xref ref-type="fig" rid="F2">figs 2A–B</xref>), including a similar body habitus, at least one pair of apico-lateral propodeal projections and the second metasomal tergite at least partially sculptured. Further morphological and molecular studies will confirm whether or not species of these two genera are congeneric.</p><fig id="F2" position="float" orientation="portrait"><label>Figure 2.</label><caption><p><italic><tp:taxon-name>Echinodoryctes tetraspinosus</tp:taxon-name></italic> (<italic>paratype</italic>): <bold>A</bold> female habitus, lateral view <bold>B</bold> female habitus, dorsal view. </p></caption><graphic xmlns:xlink="http://www.w3.org/1999/xlink" xlink:href="ZooKeys-223-053-g002.jpg" position="float" orientation="portrait" xlink:type="simple"/></fig></tp:treatment-sec><tp:treatment-sec sec-type="Etymology"><title>Etymology.</title><p>Combination from the doryctine generic names <italic><tp:taxon-name>Doryctes</tp:taxon-name></italic> Haliday, 1836 and <italic><tp:taxon-name>Pambolus</tp:taxon-name></italic> Haliday, 1836, since the type species of this new genus was previously placed within <italic><tp:taxon-name>Pambolus</tp:taxon-name></italic>. Gender is masculine.</p></tp:treatment-sec><tp:treatment-sec><!--Section generated to contain objects referenced in tp:taxon-treatment.--><fig id="F3" position="float" orientation="portrait"><label>Figure 3.</label><caption><p><bold>A–C</bold> <italic><tp:taxon-name>Doryctopambolus clebschi</tp:taxon-name></italic> sp. n. (<italic>holotype</italic>): <bold>A</bold> female habitus, lateral view <bold>B</bold> head and mesosoma, lareal view <bold>C</bold> metasoma, latero-dorsal view. <bold>D–H</bold> <italic><tp:taxon-name>Doryctopambolus dominicanus</tp:taxon-name></italic>sp. n. (<italic>holotype</italic>) <bold>D</bold> female habitus, lateral view; <bold>E</bold> mesosoma, dorsal view <bold>F</bold> female wings <bold>G</bold> mesosoma and first metasomal segment, lateral view <bold>H</bold> metasoma, dorsal view.</p></caption><graphic xmlns:xlink="http://www.w3.org/1999/xlink" xlink:href="ZooKeys-223-053-g003.jpg" position="float" orientation="portrait" xlink:type="simple"/></fig><fig id="F4" position="float" orientation="portrait"><label>Figure 4.</label><caption><p><italic><tp:taxon-name>Doryctopambolus sarochensis</tp:taxon-name></italic> sp. n.(<italic>holotype</italic>): <bold>A</bold> female habitus, lateral view <bold>B</bold> mesosoma, dorsal view <bold>C</bold> propodeum, dorsolateral view <bold>D</bold> metasoma, dorsal view <bold>E</bold> fore wing.</p></caption><graphic xmlns:xlink="http://www.w3.org/1999/xlink" xlink:href="ZooKeys-223-053-g004.jpg" position="float" orientation="portrait" xlink:type="simple"/></fig></tp:treatment-sec><ref-list><ref id="B6"><mixed-citation xmlns:xlink="http://www.w3.org/1999/xlink" xlink:type="simple"><person-group><name name-style="western"><surname>Inparques</surname></name></person-group> (<year>1992</year>)<source> Parques nacionales y monumentos naturales de Venezuela.</source><publisher-name>Editado por el Instituto Nacional de Parques, Ministerio del Ambiente y de los Recursos Naturales Renovables</publisher-name>, <publisher-loc>Caracas</publisher-loc>, <lpage>192</lpage> pp.</mixed-citation></ref><ref id="B3"><mixed-citation xmlns:xlink="http://www.w3.org/1999/xlink" xlink:type="simple"><person-group><name name-style="western"><surname>Briceño</surname><given-names>R</given-names></name><name name-style="western"><surname>Torres</surname><given-names>D</given-names></name><name name-style="western"><surname>Zaldívar-Riverón</surname><given-names>A</given-names></name></person-group> (<year>2009</year>)<article-title> Primer reporte de la familia Braconidae (Hymenoptera: Ichneumonoidea) en los Parques Cerro Saroche y Terepaima, Estado Lara, Venezuela.</article-title><source>Bioagro </source><volume>21</volume>: <fpage>223</fpage>-<lpage>226</lpage>.</mixed-citation></ref></ref-list></tp:taxon-treatment>
