# Supplementary material for: Doryctopambolus Nunes & Zaldívar-Riverón (Braconidae), a new neotropical doryctine wasp genus with propodeal spines
Source: Zookeys. 2012 Sep 26;(223):53–67. doi: 10.3897/zookeys.223.3540 (PMC3459027; doi:10.3897/zookeys.223.3540)
Supplement: XML Treatment for Doryctopambolus pilcomayensis [file zookeys.223.3540-treatment2.xml]

<!DOCTYPE tp:taxon-treatment
  PUBLIC "-//TaxonX//DTD Taxonomic Treatment Publishing DTD v0 20100105//EN" "tax-treatment-NSO.dtd">
<tp:taxon-treatment xmlns:tp="http://www.plazi.org/taxpub"><tp:treatment-meta><mixed-citation publication-type="journal"><person-group><name><surname>Nunes</surname><given-names>Juliano Fiorelini</given-names></name><name><surname>Zaldívar-Riverón</surname><given-names>Alejandro</given-names></name><name><surname>de Castro</surname><given-names>Clóvis Sormus</given-names></name><name><surname>Marsh</surname><given-names>Paul M.</given-names></name><name><surname>Penteado-Dias</surname><given-names>Angélica Maria</given-names></name><name><surname>Briceño</surname><given-names>Rosa</given-names></name><name><surname>Martínez</surname><given-names>Juan José</given-names></name></person-group><article-title>
                    <italic>Doryctopambolus</italic> Nunes &amp; Zaldívar-Riverón (Braconidae), a new neotropical doryctine wasp genus with propodeal spines
                </article-title><source>Zookeys</source><day>26</day><month>9</month><year>2012</year><volume>2012</volume><issue>223</issue><fpage>53</fpage><lpage>67</lpage><pub-id pub-id-type="doi">10.3897/zookeys.223.3540</pub-id></mixed-citation></tp:treatment-meta><tp:nomenclature><tp:taxon-name>
                        <tp:taxon-name-part taxon-name-part-type="genus">Doryctopambolus</tp:taxon-name-part>
                        <tp:taxon-name-part taxon-name-part-type="species">pilcomayensis</tp:taxon-name-part>
								</tp:taxon-name><tp:taxon-authority>(van Achterberg &amp; Braet, 2004)</tp:taxon-authority><tp:taxon-status xmlns:xlink="http://www.w3.org/1999/xlink" xlink:type="simple">comb. n.</tp:taxon-status><xref ref-type="fig" rid="F1">Figures 1A–H</xref><tp:nomenclature-citation-list><tp:nomenclature-citation><tp:taxon-name>Pambolus pilcomayensis</tp:taxon-name><comment> van Achterberg &amp; Braet 2004: pp. 341–344.</comment></tp:nomenclature-citation></tp:nomenclature-citation-list></tp:nomenclature><tp:treatment-sec sec-type="Diagnosis"><title>Diagnosis.</title><p>This species distinguishes from <italic><tp:taxon-name>Doryctopambolus sarochensis</tp:taxon-name></italic> sp. n. by having one pair of propodeal apico-lateral projections (two pairs in <italic><tp:taxon-name>Doryctopambolus sarochensis</tp:taxon-name></italic> sp. n.) and third metasomal tergite entirely smooth (costate baso-laterally). <italic><tp:taxon-name>Doryctopambolus pilcomayensis</tp:taxon-name></italic> differs <!--PageBreak-->from <italic><tp:taxon-name>Doryctopambolus dominicanus</tp:taxon-name></italic>sp. n. and <italic><tp:taxon-name>Doryctopambolus clebschi</tp:taxon-name></italic> sp. n. by having the vertex striate (smooth in <italic><tp:taxon-name>Doryctopambolus dominicanus</tp:taxon-name></italic> sp. n. and <italic><tp:taxon-name>Doryctopambolus clebschi</tp:taxon-name></italic> sp. n.), first metasomal tergite not petiolate (at least 0.5 of tergum) and second metasomal tergite entirely sculptured (mostly smooth).</p></tp:treatment-sec><tp:treatment-sec sec-type="Redescription"><title>Redescription.</title><p>Females. Body length 3.0–3.6 mm, fore wing 2.0 mm, ovipositor 1.8 mm. <italic>Colour</italic>: head light to dark brown, antenna light brown, malar space light brown to yellowish, mandible and palpi light brown; propleuron and pronotum light brown, remainder of mesonotum brown to black; wings slightly infuscate, narrow banded with brown veins; metasoma brown to black, first two metasomal tergites darker; legs brown to dark brown, fore and middle coxae, trochanter, trochantellus and tarsi light brown to pale yellow; ovipositor and sheaths light brown with dark apex. <italic>Head</italic>: antero-dorsal surface of eyes bordered by groove; eyes setose; face costate-rugose laterally, central area slightly swollen and smooth; clypeus costate-rugose; malar space 0.8–1.0 times eye height; frons and vertex striate; temple in dorsal view 0.7 times eye width; antenna with 26 antennomeres. <italic>Mesosoma</italic>: length of mesosoma 2.0 times its maximum height; pronotum rugose; pronotal groove wide and scrobiculate laterally, dorsally smooth; propleuron costate-rugose; notauli deep and scrobiculate, meeting scutellum with parallel carinae; scutellum smooth and setose; scutellar sulcus with three parallel carinae; mesopleuron porcate dorsally, smooth near precoxal sulcus and ventrally; ventral portion of mesopleuron separated by shallow crenulate median groove with some rugosities near middle coxae; propodeum with one pair of conspicuous apico-lateral projections, longer than first flagellomere; median carina present only basally. <italic>Legs</italic>: hind coxa costate to costate-rugose dorsally. <italic>Wings</italic>: fore wing length 3.7–4.8 times its maximum width, r:3RSa:3RSb = 2:8-12:18-32; 2RS:3RSa:r-m = 6:8-12:2-3; m-cu arising interstitial or slightly antefurcal to vein 2RS; 1cu-a interstitial with 1M. <italic>Metasoma</italic>: length of first metasomal tergite 1.3 times its apical width, apical width about 2.0 times basal width costate-rugose, with two or three longitudinal carinae reaching apex of tergum; second metasomal tergite strongly costate; remaining metasomal tergites smooth and polished; basal sternal plate (acrosternite) about 0.33 times length of tergum; ovipositor nearly as long as metasoma.</p><p><bold>Males.</bold> Essentially as females; body length 2.1–3.0 mm; body brown, with antennae, trochanter, trochantellus, tarsi, fore and middle coxae light brown to yellowish; face, frons and vertex slightly sculptured; stigma present in hind wing.</p></tp:treatment-sec><tp:treatment-sec sec-type="Material examined"><title>Material examined.</title><p>Twenty-two specimens (DCBU, MACN, MLP). <bold>Brazil:</bold> Goiás State (GO), Itumbiara, Malaise trap, C.H. Marchiori col.: one female 24-I-1998, three males 28-I-1998, one female and one male 31-I-1998, two males 7-II-1998, three females and one male 28-II-1998, one female and one male 7-III-1998, one female 1-IV-1998, one female and one male 15-IV-1998, one female 08-XI-1998 (DCBU); Mato Grosso do Sul State (MS), Bodoquena, Parque Nacional da Serra da Bodoquena, Faz. Pitangueiras, Bandeja Am. 21 (yellow pan trap), Crepaldi RA et al. col: one female V-2009 (DCBU). <bold>Argentina:</bold> Misiones Province, Estación Experimental Loreto, Dr. A. Ogloblin: one female 15-VI-1930 (MLP); Buenos Aires Province, Reserva Ecológica de Vicente López, <named-content xmlns:xlink="http://www.w3.org/1999/xlink" content-type="dwc:verbatimCoordinates" xlink:type="simple">34.492°S, 58.480°W</named-content>: one male 16-I-2011 (MACN); one male, no data (MLP).</p></tp:treatment-sec><tp:treatment-sec sec-type="Distribution"><title>Distribution.</title><p>Southern Brazil to Argentina.<!--PageBreak--></p></tp:treatment-sec><tp:treatment-sec sec-type="Comments"><title>Comments.</title><p>The presence of <italic><tp:taxon-name>Doryctopambolus pilcomayensis</tp:taxon-name></italic> near Buenos Aires can be explained by the courses of the Parana and Uruguay basins, which carry downstream many plant and animal species from tropical areas to higher latitudes.</p></tp:treatment-sec><tp:treatment-sec><!--Section generated to contain objects referenced in tp:taxon-treatment.--><fig id="F1" position="float" orientation="portrait"><label>Figure 1.</label><caption><p><italic><tp:taxon-name>Doryctopambolus pilcomayensis</tp:taxon-name></italic> comb. n.: <bold>A</bold> male wings <bold>B</bold> female habitus, lateral view <bold>C</bold> head, frontal view <bold>D</bold> head, dorsofrontal view <bold>E</bold> mesonotum, dorsal view <bold>F</bold> mesosoma, lateral view <bold>G</bold> metasoma, dorsal view <bold>H</bold> fore segment with acrosternite, latero-ventral view.</p></caption><graphic xmlns:xlink="http://www.w3.org/1999/xlink" xlink:href="ZooKeys-223-053-g001.jpg" position="float" orientation="portrait" xlink:type="simple"/></fig></tp:treatment-sec></tp:taxon-treatment>
