# Supplementary material for: Doryctopambolus Nunes & Zaldívar-Riverón (Braconidae), a new neotropical doryctine wasp genus with propodeal spines
Source: Zookeys. 2012 Sep 26;(223):53–67. doi: 10.3897/zookeys.223.3540 (PMC3459027; doi:10.3897/zookeys.223.3540)
Supplement: XML Treatment for Doryctopambolus clebschi [file zookeys.223.3540-treatment3.xml]

<!DOCTYPE tp:taxon-treatment
  PUBLIC "-//TaxonX//DTD Taxonomic Treatment Publishing DTD v0 20100105//EN" "tax-treatment-NSO.dtd">
<tp:taxon-treatment xmlns:tp="http://www.plazi.org/taxpub"><tp:treatment-meta><mixed-citation publication-type="journal"><person-group><name><surname>Nunes</surname><given-names>Juliano Fiorelini</given-names></name><name><surname>Zaldívar-Riverón</surname><given-names>Alejandro</given-names></name><name><surname>de Castro</surname><given-names>Clóvis Sormus</given-names></name><name><surname>Marsh</surname><given-names>Paul M.</given-names></name><name><surname>Penteado-Dias</surname><given-names>Angélica Maria</given-names></name><name><surname>Briceño</surname><given-names>Rosa</given-names></name><name><surname>Martínez</surname><given-names>Juan José</given-names></name></person-group><article-title>
                    <italic>Doryctopambolus</italic> Nunes &amp; Zaldívar-Riverón (Braconidae), a new neotropical doryctine wasp genus with propodeal spines
                </article-title><source>Zookeys</source><day>26</day><month>9</month><year>2012</year><volume>2012</volume><issue>223</issue><fpage>53</fpage><lpage>67</lpage><pub-id pub-id-type="doi">10.3897/zookeys.223.3540</pub-id></mixed-citation></tp:treatment-meta><tp:nomenclature><tp:taxon-name>
                        <tp:taxon-name-part taxon-name-part-type="genus">Doryctopambolus</tp:taxon-name-part>
                        <tp:taxon-name-part taxon-name-part-type="species">clebschi</tp:taxon-name-part>
                    <object-id xmlns:xlink="http://www.w3.org/1999/xlink" xlink:type="simple">urn:lsid:zoobank.org:act:0992A72F-1163-48FB-A1BF-D5E59F7D117F</object-id>
								<object-id xmlns:xlink="http://www.w3.org/1999/xlink" xlink:type="simple">http://species-id.net/wiki/Doryctopambolus_clebschi</object-id>
								</tp:taxon-name><tp:taxon-authority>Zaldívar-Riverón &amp; Martínez</tp:taxon-authority><tp:taxon-status xmlns:xlink="http://www.w3.org/1999/xlink" xlink:type="simple">sp. n.</tp:taxon-status><xref ref-type="fig" rid="F3">Figures 3A–C</xref></tp:nomenclature><tp:treatment-sec sec-type="Diagnosis"><title>Diagnosis. </title><p><italic><tp:taxon-name>Doryctopambolus clebschi</tp:taxon-name></italic> is morphologically similar to <italic><tp:taxon-name>Doryctopambolus dominicanus</tp:taxon-name></italic> sp. n. However, <italic><tp:taxon-name>Doryctopambolus clebschi</tp:taxon-name></italic> differs from the latter species by having the face smooth medially and slightly rugose laterally (entirely rugose in <italic><tp:taxon-name>Doryctopambolus dominicanus</tp:taxon-name></italic> sp. n.), mesopleuron mostly smooth (mostly smooth-rugose), first metasomal tergite mostly smooth apically (mostly sculptured apically), and second metasomal tergite mostly smooth, slightly costate baso-laterally (costate basally). These two species distinguish from the remaining two described species of <italic><tp:taxon-name>Doryctopambolus</tp:taxon-name></italic>, <italic><tp:taxon-name>Doryctopambolus pilcomayensis</tp:taxon-name></italic> comb. n. and <italic><tp:taxon-name>Doryctopambolus sarochensis</tp:taxon-name></italic> sp. n., by having the vertex smooth (always sculptured in the latter two species), first metasomal tergite distinctly petiolate (not petiolate), and second metasomal tergite partially smooth (always entirely sculptured).</p></tp:treatment-sec><tp:treatment-sec sec-type="Description"><title>Description.</title><p>Female<bold>.</bold> Body length 2.8 mm; fore wing 2.3 mm; ovipositor 1.7 mm. <italic>Colour</italic>: head brown, antennae brown, turning honey yellow to apex, palpi yellow; mesosoma and first metasomal tergites brown, second metasomal tergite honey yellow, remaining metasomal tergites light brown; wings hyaline; veins and stigma light brown; legs light brown to honey yellow; ovipositor and sheaths light brown to brown, apex strongly sclerotised and dark. <italic>Head</italic>: antenna with 16-17 antennomeres; eyes small, ovoid and setose; face smooth and glabrous medially, slightly rugose and pilose laterally, median area not swollen; clypeus slightly rugose; malar space 0.4 times eye height; frons and vertex smooth; temple in dorsal view 2.7 times eye width. <italic>Mesosoma</italic>: 1.8 times longer its maximum height; pronotum rugose laterally; pronotal groove wide and scrobiculate; propleuron slightly rugose; mesoscutal lobes entirely smooth and polished, sparsely pilose; notauli wide, deep and scrobiculate, meeting before scutellum in a longitudinally costate area; scutellum smooth, sparsely setose; scutellar sulcus with three parallel carinae; height of scutellar sulcus 0.8 times height of scutellar disc; subalar sulcus wide and scrobiculate, joining mesopleural sulcus, remaining area of mesopleuron mostly smooth and polished, slightly rugose near mesopleural sulcus; venter of mesopleuron smooth; propodeum with one pair of long and sharp apico-lateral projections, shorter than first flagellomere. <italic>Legs</italic>: hind coxa mostly smooth, slightly rugose ventrally. <italic>Wings</italic>: fore wing length 3.6 times its maximum width, r:3RS:3RSb = 2:3:10; 2RS:3RSa:r-m = 4:3:2; m-cu arising antefurcal with vein 2RS; 1cu-a interstitial with 1M; hind wing vein M + CU about equal length of vein 1M. <italic>Metasoma</italic>: length of first metasomal tergum 1.5 times its apical width, apical width about 2.3 times basal width, first metasomal tergite costate basally and medially, smooth apically; second metasomal tergite mostly smooth and polished, slightly costate baso-laterally; remaining metasomal tergites smooth and polished; basal sternal plate (acrosternite) about 0.5 times length of tergum; ovipositor about 1.1 times longer than metasoma.</p><p><bold>Variation.</bold> Females. Body length 2.6–2.8 mm.</p><p><bold>Males.</bold> Unknown.<!--PageBreak--></p><fig id="F3" position="float" orientation="portrait"><label>Figure 3.</label><caption><p><bold>A–C</bold> <italic><tp:taxon-name>Doryctopambolus clebschi</tp:taxon-name></italic> sp. n. (<italic>holotype</italic>): <bold>A</bold> female habitus, lateral view <bold>B</bold> head and mesosoma, lareal view <bold>C</bold> metasoma, latero-dorsal view. <bold>D–H</bold> <italic><tp:taxon-name>Doryctopambolus dominicanus</tp:taxon-name></italic>sp. n. (<italic>holotype</italic>) <bold>D</bold> female habitus, lateral view; <bold>E</bold> mesosoma, dorsal view <bold>F</bold> female wings <bold>G</bold> mesosoma and first metasomal segment, lateral view <bold>H</bold> metasoma, dorsal view.</p></caption><graphic xmlns:xlink="http://www.w3.org/1999/xlink" xlink:href="ZooKeys-223-053-g003.jpg" position="float" orientation="portrait" xlink:type="simple"/></fig></tp:treatment-sec><tp:treatment-sec sec-type="Material examined"><title>Material examined.</title><p><italic>Holotype</italic>. Female (CNIN IB-UNAM). <bold>Dominican Republic:</bold> A. Bermudez NP, La Ciénega, Telostablones, <named-content xmlns:xlink="http://www.w3.org/1999/xlink" content-type="dwc:verbatimCoordinates" xlink:type="simple">19.066°N, 70.863°W</named-content>, 15-16-IX-2009, sweep, H. Clebsch col. (DNA voucher no. CNIN370; GenBank accession number JN870294). <italic>Paratype</italic>. One female (CNIN IB-UNAM), same data as holotype.</p></tp:treatment-sec><tp:treatment-sec sec-type="Distribution"><title>Distribution.</title><p>Dominican Republic.</p></tp:treatment-sec><tp:treatment-sec sec-type="Etymology"><title>Etymology.</title><p>This species is named in honour to our good friend and colleague Hans Clebsch, who collected the specimens assigned to this species.</p></tp:treatment-sec></tp:taxon-treatment>
