# Supplementary material for: Doryctopambolus Nunes & Zaldívar-Riverón (Braconidae), a new neotropical doryctine wasp genus with propodeal spines
Source: Zookeys. 2012 Sep 26;(223):53–67. doi: 10.3897/zookeys.223.3540 (PMC3459027; doi:10.3897/zookeys.223.3540)
Supplement: XML Treatment for Doryctopambolus dominicanus [file zookeys.223.3540-treatment4.xml]

<!DOCTYPE tp:taxon-treatment
  PUBLIC "-//TaxonX//DTD Taxonomic Treatment Publishing DTD v0 20100105//EN" "tax-treatment-NSO.dtd">
<tp:taxon-treatment xmlns:tp="http://www.plazi.org/taxpub"><tp:treatment-meta><mixed-citation publication-type="journal"><person-group><name><surname>Nunes</surname><given-names>Juliano Fiorelini</given-names></name><name><surname>Zaldívar-Riverón</surname><given-names>Alejandro</given-names></name><name><surname>de Castro</surname><given-names>Clóvis Sormus</given-names></name><name><surname>Marsh</surname><given-names>Paul M.</given-names></name><name><surname>Penteado-Dias</surname><given-names>Angélica Maria</given-names></name><name><surname>Briceño</surname><given-names>Rosa</given-names></name><name><surname>Martínez</surname><given-names>Juan José</given-names></name></person-group><article-title>
                    <italic>Doryctopambolus</italic> Nunes &amp; Zaldívar-Riverón (Braconidae), a new neotropical doryctine wasp genus with propodeal spines
                </article-title><source>Zookeys</source><day>26</day><month>9</month><year>2012</year><volume>2012</volume><issue>223</issue><fpage>53</fpage><lpage>67</lpage><pub-id pub-id-type="doi">10.3897/zookeys.223.3540</pub-id></mixed-citation></tp:treatment-meta><tp:nomenclature><tp:taxon-name>
                        <tp:taxon-name-part taxon-name-part-type="genus">Doryctopambolus</tp:taxon-name-part>
                        <tp:taxon-name-part taxon-name-part-type="species">dominicanus</tp:taxon-name-part>
                    <object-id xmlns:xlink="http://www.w3.org/1999/xlink" xlink:type="simple">urn:lsid:zoobank.org:act:99C34338-DB4F-4AE2-A662-4DDA9957BA43</object-id>
								<object-id xmlns:xlink="http://www.w3.org/1999/xlink" xlink:type="simple">http://species-id.net/wiki/Doryctopambolus_dominicanus</object-id>
								</tp:taxon-name><tp:taxon-authority>Zaldívar-Riverón &amp; Martínez</tp:taxon-authority><tp:taxon-status xmlns:xlink="http://www.w3.org/1999/xlink" xlink:type="simple">sp. n.</tp:taxon-status><xref ref-type="fig" rid="F3">Figures 3D–H</xref></tp:nomenclature><tp:treatment-sec sec-type="Diagnosis"><title>Diagnosis.</title><p>See <italic>D. Clebschi</italic>.</p></tp:treatment-sec><tp:treatment-sec sec-type="Description"><title>Description.</title><p>Female<bold>.</bold> Body length 2.7 mm; fore wing 1.8 mm; ovipositor 1.3 mm. <italic>Colour</italic>: head light brown, antennae light brown, turning honey yellow to apex, palpi yellow; mesosoma and first and basal two thirds of second metasomal tergites dark brown; wings hyaline; veins and stigma light brown; legs light brown to honey yellow; ovipositor and sheaths honey yellow, apex strongly sclerotised and dark. <italic>Head</italic>: <!--PageBreak-->16 flagellomeres (one antenna broken, with only 11 flagellomeres; eyes ovoid, small and setose; face rugose, median area not swollen; clypeus slightly rugose; malar space 0.4 times eye height; frons and vertex smooth; temple in dorsal view 2.0 times eye width. <italic>Mesosoma</italic>: 1.7 times longer its maximum height; pronotum rugose-coriaceous laterally; pronotal groove wide and scrobiculate; propleuron slightly rugose; mesoscutal lobes entirely smooth and polished; notauli wide, deep and scrobiculate, meeting before scutellum in a longitudinally costate area; scutellum smooth, with some setae; scutellar sulcus with five carinae; height of scutellar sulcus 0.9 times height of scutellar disc; subalar sulcus wide, deep and scrobiculate, joining mesopleural sulcus, remaining area of mesopleuron smooth, rugose near precoxal sulcus; venter of mesopleuron smooth; propodeum with one pair of long and sharp apico-lateral projections, slightly shorter than first flagellomere. <italic>Legs</italic>: hind coxa mostly smooth, slightly rugose ventrally. <italic>Wings</italic>: fore wing length 3.8 times its maximum width, r:3RSa:3RSb = 1:2:4; 2RS:3RSa:r-m = 2:2:1; m-cu arising antefurcal with vein 2RS; 1cu-a slightly postfurcal with 1M; hind wing vein M + CU about equal length of vein 1M. <italic>Metasoma</italic>: length of first metasomal tergum 1.6 times its apical width, apical width about 2.1 times basal width, first metasomal tergite costate with slightly rugose microsculpture; basal third of second metasomal tergite costate, apical two thirds smooth and polished; remaining metasomal tergites smooth and polished; basal sternal plate (acrosternite) about 0.5 times length of tergum; ovipositor 0.9 times as long as metasoma.</p></tp:treatment-sec><tp:treatment-sec sec-type="Material examined"><title>Material examined.</title><p><italic>Holotype</italic>.Female (CNIN IB-UNAM). <bold>Dominican Republic:</bold> Punta Cana (Rural), Malaise trap, Masner col. (DNA voucher no. CNIN749; GenBank accession number JX507736).</p></tp:treatment-sec><tp:treatment-sec sec-type="Distribution"><title>Distribution.</title><p>Dominican Republic.</p></tp:treatment-sec><tp:treatment-sec sec-type="Etymology"><title>Etymology.</title><p>The name of this species refers to the country where the holotype was collected, Dominican Republic.</p></tp:treatment-sec><tp:treatment-sec><!--Section generated to contain objects referenced in tp:taxon-treatment.--><fig id="F3" position="float" orientation="portrait"><label>Figure 3.</label><caption><p><bold>A–C</bold> <italic><tp:taxon-name>Doryctopambolus clebschi</tp:taxon-name></italic> sp. n. (<italic>holotype</italic>): <bold>A</bold> female habitus, lateral view <bold>B</bold> head and mesosoma, lareal view <bold>C</bold> metasoma, latero-dorsal view. <bold>D–H</bold> <italic><tp:taxon-name>Doryctopambolus dominicanus</tp:taxon-name></italic>sp. n. (<italic>holotype</italic>) <bold>D</bold> female habitus, lateral view; <bold>E</bold> mesosoma, dorsal view <bold>F</bold> female wings <bold>G</bold> mesosoma and first metasomal segment, lateral view <bold>H</bold> metasoma, dorsal view.</p></caption><graphic xmlns:xlink="http://www.w3.org/1999/xlink" xlink:href="ZooKeys-223-053-g003.jpg" position="float" orientation="portrait" xlink:type="simple"/></fig></tp:treatment-sec></tp:taxon-treatment>
