# Supplementary material for: Doryctopambolus Nunes & Zaldívar-Riverón (Braconidae), a new neotropical doryctine wasp genus with propodeal spines
Source: Zookeys. 2012 Sep 26;(223):53–67. doi: 10.3897/zookeys.223.3540 (PMC3459027; doi:10.3897/zookeys.223.3540)
Supplement: XML Treatment for Doryctopambolus sarochensis [file zookeys.223.3540-treatment5.xml]

<!DOCTYPE tp:taxon-treatment
  PUBLIC "-//TaxonX//DTD Taxonomic Treatment Publishing DTD v0 20100105//EN" "tax-treatment-NSO.dtd">
<tp:taxon-treatment xmlns:tp="http://www.plazi.org/taxpub"><tp:treatment-meta><mixed-citation publication-type="journal"><person-group><name><surname>Nunes</surname><given-names>Juliano Fiorelini</given-names></name><name><surname>Zaldívar-Riverón</surname><given-names>Alejandro</given-names></name><name><surname>de Castro</surname><given-names>Clóvis Sormus</given-names></name><name><surname>Marsh</surname><given-names>Paul M.</given-names></name><name><surname>Penteado-Dias</surname><given-names>Angélica Maria</given-names></name><name><surname>Briceño</surname><given-names>Rosa</given-names></name><name><surname>Martínez</surname><given-names>Juan José</given-names></name></person-group><article-title>
                    <italic>Doryctopambolus</italic> Nunes &amp; Zaldívar-Riverón (Braconidae), a new neotropical doryctine wasp genus with propodeal spines
                </article-title><source>Zookeys</source><day>26</day><month>9</month><year>2012</year><volume>2012</volume><issue>223</issue><fpage>53</fpage><lpage>67</lpage><pub-id pub-id-type="doi">10.3897/zookeys.223.3540</pub-id></mixed-citation></tp:treatment-meta><tp:nomenclature><tp:taxon-name>
                        <tp:taxon-name-part taxon-name-part-type="genus">Doryctopambolus</tp:taxon-name-part>
                        <tp:taxon-name-part taxon-name-part-type="species">sarochensis</tp:taxon-name-part>
                    <object-id xmlns:xlink="http://www.w3.org/1999/xlink" xlink:type="simple">urn:lsid:zoobank.org:act:9C8C7812-2519-4849-A2CB-D3EED92F7FFB</object-id>
								<object-id xmlns:xlink="http://www.w3.org/1999/xlink" xlink:type="simple">http://species-id.net/wiki/Doryctopambolus_sarochensis</object-id>
								</tp:taxon-name><tp:taxon-authority>Nunes &amp; Zaldívar-Riverón</tp:taxon-authority><tp:taxon-status xmlns:xlink="http://www.w3.org/1999/xlink" xlink:type="simple">sp. n.</tp:taxon-status><xref ref-type="fig" rid="F4">Figures 4A–E</xref></tp:nomenclature><tp:treatment-sec sec-type="Diagnosis"><title>Diagnosis.</title><p><italic><tp:taxon-name>Doryctopambolus sarochensis</tp:taxon-name></italic> sp. n. distinguishes from the remaining species of the genus by having the vertex striate-rugose (striate in <italic><tp:taxon-name>Doryctopambolus pilcomayensis</tp:taxon-name></italic> comb. n. and smooth in the remaining two species), two pairs of propodeal apico-lateral projections, the basal ones small and blunt and the second pair long and distinctly truncate, and third metasomal tergite costate baso-laterally (entirely smooth in the other species).</p></tp:treatment-sec><tp:treatment-sec sec-type="Description"><title>Description.</title><p>Female<bold>.</bold> Body length 3.0 mm; fore wing 2.0 mm; ovipositor 1.7 mm. <italic>Colour</italic>: head brown, malar space honey yellow, antenna honey yellow, turning brown at apex, mandible honey yellow, palpi yellow; mesosoma and metasoma dark brown to black; wings slightly infuscate; veins and stigma brown; fore leg honey yellow; middle leg honey yellow, with femur light brown; hind coxa and femur brown,<!--PageBreak--> trochanter, trochantellus, tibia and tarsi honey yellow; ovipositor and sheaths honey yellow, apex strongly sclerotised and dark. <italic>Head</italic>: 23 antennomeres; eyes setose; face striate medially, striate-rugose laterally, with median area slightly swollen; clypeus costate-rugose; malar space 0.6 times eye height; frons and vertex striate-rugose; temple in dorsal view 0.8 times eye width. <italic>Mesosoma</italic>: two times longer its maximum height; pronotum rugose laterally; pronotal groove wide and scrobiculate; propleuron costate-rugose; mesoscutal lobes mostly smooth and shinning, rugose along notauli and at lateral edges; notauli narrow and scrobiculate, meeting before scutellum in a longitudinally costate-rugose area; scutellum smooth, with some setae; scutellar sulcus with three parallel carinae; height of scutellar sulcus 0.8 times height of scutellar disc; subalar sulcus wide, deep and scrobiculate, joining mesopleural sulcus in an inverted “V” shape; mesopleuron porcate dorsally, porcate-rugose laterally, smooth ventrally; venter of mesopleuron smooth; propodeum with two pairs of apico-lateral projections, the most basal one small and blunt, the apical one long and distinctly truncate, longer than first flagellomere. <italic>Legs</italic>: hind coxa strongly costate-rugose dorsally, poorly sculptured ventrally. <italic>Wings</italic>: fore wing length 3.8 times its maximum width, r:3RS:3RSb = 3:6:22; 2RS:3RSa:r-m = 8:6:5; m-cu arising antefurcal with vein 2RS; 1cu-a interstitial with 1M. <italic>Metasoma</italic>: length of first metasomal tergite 1.5 times its apical width, apical width about 2.0 times basal width, costate rugose with two dorsal carinae converging at apex; second metasomal tergite strongly costate; third metasomal tergite mostly smooth, costate baso-laterally, remaining metasomal tergites smooth and polished; basal sternal plate (acrosternite) about 0.33 times length of tergum; ovipositor as long as metasoma.</p><p><bold>Variation.</bold> <italic>Females</italic>. Body length 2.7–3.0 mm; antenna with 22–23 antennomeres. <italic>Males</italic>. Unknown.</p><fig id="F4" position="float" orientation="portrait"><label>Figure 4.</label><caption><p><italic><tp:taxon-name>Doryctopambolus sarochensis</tp:taxon-name></italic> sp. n.(<italic>holotype</italic>): <bold>A</bold> female habitus, lateral view <bold>B</bold> mesosoma, dorsal view <bold>C</bold> propodeum, dorsolateral view <bold>D</bold> metasoma, dorsal view <bold>E</bold> fore wing.</p></caption><graphic xmlns:xlink="http://www.w3.org/1999/xlink" xlink:href="ZooKeys-223-053-g004.jpg" position="float" orientation="portrait" xlink:type="simple"/></fig></tp:treatment-sec><tp:treatment-sec sec-type="Material examined"><title>Material examined.</title><p><italic>Holotype</italic>.Female (CNIN IB-UNAM). <bold>Venezuela:</bold> Lara, Parque Nacional Cerro Saroche, Cañaote #3, <named-content xmlns:xlink="http://www.w3.org/1999/xlink" content-type="dwc:verbatimCoordinates" xlink:type="simple">10°11'083"N, -69°26'013"W</named-content>; 1000 msnm; R. Briceño, R. Paz, W. Román, D. Torres colls.; (DNA voucher no. DORYC-236; GenBank accession number JN266986). <italic>Paratype</italic>. Onefemale (CNIN IB-UNAM), same data as holotype (DNA voucher no. DORYC-238; GenBank accession number JN266988).</p></tp:treatment-sec><tp:treatment-sec sec-type="Distribution"><title>Distribution.</title><p>NortheastVenezuela.</p></tp:treatment-sec><tp:treatment-sec sec-type="Etymology"><title>Etymology.</title><p>The name of this species refers to the place where the type material was collected.</p></tp:treatment-sec><tp:treatment-sec sec-type="Additional examined material"><title>Additional examined material</title><p><bold>.</bold>  <italic><tp:taxon-name>Echinodoryctes tetraspinosus</tp:taxon-name></italic> Belokobylskij, lqbal &amp; Austin. One specimen. <italic>Paratype</italic>. Female. Australia: Prevelly Park, W of Margaret River, 1 nov. 1984 W.A., I. &amp; N. Lawrence, in marri nuts on ground. <italic><tp:taxon-name>Doryctopambolus</tp:taxon-name></italic> cf. <italic>pilcomayensis</italic>: <italic><tp:taxon-name>Doryctopambolus</tp:taxon-name></italic> sp. 1: one female (MLP): <bold>Argentina</bold>, Misiones, Estación Experimental Loreto, Dr. A. Ogloblin, 25-VI-1931; one male (MLP): Argentina, Misiones, Estación Experimental Loreto, Dr. A. Ogloblin, 8-VI-1933; <italic><tp:taxon-name>Doryctopambolus</tp:taxon-name></italic> sp. 2: one male (MACN): <bold>Argentina</bold>, Ciudad Autónoma de Buenos Aires, Reserva Ecológica Costanera Sur, trampa de caída, Mamani, Turienzo, Zapata, 19-I-2009; <italic><tp:taxon-name>Doryctopambolus</tp:taxon-name></italic> sp. 3 (CNIN IB-UNAM): <bold>Venezuela</bold>, Lara, Parque Nacional Cerro Saroche, Cañaote, <named-content xmlns:xlink="http://www.w3.org/1999/xlink" content-type="dwc:verbatimCoordinates" xlink:type="simple">10°11'083"N, 69°26'013"W</named-content>; 1000 m; R. Briceño, R. Paz, <!--PageBreak-->W. Román, D. Torres colls. (DNA voucher no. DORYC-239; GenBank accession number JN266989); <italic><tp:taxon-name>Doryctopambolus</tp:taxon-name></italic> sp. 4 (CNIN IB-UNAM): <bold>Venezuela</bold>, Carabobo, Palmichal, <named-content xmlns:xlink="http://www.w3.org/1999/xlink" content-type="dwc:verbatimCoordinates" xlink:type="simple">10.2859N, 68.2399W</named-content>, 931 m, 30-31-iii-07, YPT/64 plates, shade coffee/Orange grove plantations, H. Clebsch col. (DNA voucher no. DORYC-274; GenBank accession number JN267020).</p></tp:treatment-sec><tp:treatment-sec sec-type="Genetic distances"><title>Genetic distances.</title><p>Interspecific variation of the barcoding locus among the examined species of <italic><tp:taxon-name>Doryctompambolus</tp:taxon-name></italic>, <italic><tp:taxon-name>Doryctopambolus clebschi</tp:taxon-name></italic> (two specimens), <italic><tp:taxon-name>Doryctopambolus dominicanus</tp:taxon-name></italic> (one specimen), <italic><tp:taxon-name>Doryctopambolus sarochensis</tp:taxon-name></italic> (two specimens) and the two undescribed species from Venezuela (one specimen each), was congruent with the interspecific variation observed in other braconid genera, ranging from 4.2 to 14%. The lowest interspecific genetic distance occurred between specimens of the two Dominican species, <italic><tp:taxon-name>Doryctopambolus clebschi</tp:taxon-name></italic> and <italic><tp:taxon-name>Doryctopambolus dominicanus</tp:taxon-name></italic>.</p><sec sec-type="Key to described species of Doryctopambolus"><title>Key to described species of <italic><tp:taxon-name>Doryctopambolus</tp:taxon-name></italic></title><table-wrap content-type="key" position="float" orientation="portrait"><table><tbody><tr><td rowspan="1" colspan="1">1</td><td rowspan="1" colspan="1">Two pairs of propodeal apico-lateral projections</td><td rowspan="1" colspan="1"><italic><tp:taxon-name>Doryctopambolus sarochensis</tp:taxon-name></italic> Nunes &amp; Zaldívar-Riverón</td></tr><tr><td rowspan="1" colspan="1">–</td><td rowspan="1" colspan="1">One pair of propodeal apico-lateral projections</td><td rowspan="1" colspan="1">2</td></tr><tr><td rowspan="1" colspan="1">2</td><td rowspan="1" colspan="1">Vertex striate; first metasomal tergite weakly petiolate (about 0.3 of tergum); second metasomal tergite entirely sculptured</td><td rowspan="1" colspan="1"><italic><tp:taxon-name>Doryctopambolus pilcomayensis</tp:taxon-name></italic> (van Achterberg &amp; Braet)</td></tr><tr><td rowspan="1" colspan="1">–</td><td rowspan="1" colspan="1">Vertex smooth; first metasomal tergite distinctly petiolate (at least 0.5 of tergum); second metasomal tergite mostly smooth</td><td rowspan="1" colspan="1">3</td></tr><tr><td rowspan="1" colspan="1">3</td><td rowspan="1" colspan="1">Face entirely rugose, mesopleuron mostly smooth; 3RS of fore wing about 2.0 times 3RSb; first metasomal tergite entirely sculptured; second metasomal tergite costate on basal third, remaining area smooth</td><td rowspan="1" colspan="1"><italic><tp:taxon-name>Doryctopambolus dominicanus</tp:taxon-name></italic> Zaldívar-Riverón &amp; Martínez</td></tr><tr><td rowspan="1" colspan="1">–</td><td rowspan="1" colspan="1">Face smooth medially, slightly rugose laterally; mesopleuron mostly smooth-rugose; 3RS of fore wing about 3.0 times 3RSb; first metasomal tergite smooth apically; second metasomal tergite mostly smooth, slightly costate basolaterally</td><td rowspan="1" colspan="1"><italic><tp:taxon-name>Doryctopambolus clebschi</tp:taxon-name></italic> Zaldívar-Riverón &amp; Martínez</td></tr></tbody></table></table-wrap></sec></tp:treatment-sec></tp:taxon-treatment>
